# Supplementary material for: Decursinol Angelate Arrest Melanoma Cell Proliferation by Initiating Cell Death and Tumor Shrinkage via Induction of Apoptosis
Source: Int J Mol Sci. 2021 Apr 15;22(8):4096. doi: 10.3390/ijms22084096 (PMC8071397; doi:10.3390/ijms22084096)
Supplement: Supplementary file 1 [file ijms-22-04096-s001.zip]

Archive with 1 entries (1 files):
- ijms-1164415-supplementary.pdf
